# Supplementary material for: Structured Exercise Interventions and Hepatic–Metabolic Outcomes in Adults with MASLD: A Narrative Review of Randomized Controlled Trials
Source: Int J Mol Sci. 2026 Mar 24;27(7):2941. doi: 10.3390/ijms27072941 (PMC13074135; doi:10.3390/ijms27072941)
Supplement: Supplementary file 1 [file ijms-27-02941-s001.zip]

Archive with 1 entries (1 files):
- ijms-4185977-supplementary.pdf
